# Supplementary material for: Left atrial appendage occlusion for recurrent stroke while on oral anticoagulation: a case series
Source: Eur Heart J Case Rep. 2024 Mar 25;8(5):ytae157. doi: 10.1093/ehjcr/ytae157 (PMC11065339; doi:10.1093/ehjcr/ytae157)
Supplement: ytae157_Supplementary_Data [file ytae157_supplementary_data.zip]

Archive with 7 entries (7 files):
- Supplemental Video 2_Patient 1.avi
- Supplemental Video 2_Patient 2.avi
- Supplemental Video 3_Patient 1.avi
- Supplemental Video 4_Patient 2.avi
- Supplemental Video 5_Patient 1.avi
- Supplemental Video 6_Patient 2.avi
- Supplemental Video 7_Patient 3.avi
